# Supplementary material for: TAQing2.0 for genome reorganization of asexual industrial yeasts by direct protein transfection
Source: Commun Biol. 2022 Feb 17;5:144. doi: 10.1038/s42003-022-03093-6 (PMC8854394; doi:10.1038/s42003-022-03093-6)
Supplement: Supplementary file 4 — Supplementary Data [file 42003_2022_3093_MOESM4_ESM.xlsx]

## Sheet: Figure 1
Fig. 1(a)
β-galactosidase activity (mUnits)
Strain	Sc				Cu
Zymolyase	-	-	+	+	-	-	+	+
Xfect	-	+	-	+	-	+	-	+
N=1	-1.9542	94.0382	19.5592	178.408	-2.33588	222.219	36.6059	207.616
N=2	-2.19571	46.5417	-1.81692	163.272	11.5038	197.931	1.90783	112.577
N=3	2.24257	55.9554	-5.67822	19.6518	2.86139	215.196	-1.22277	319.899
N=4	-3.76957	99.0828	-6.566	7.58389	-0.80537	171.119	-4.16107	47.0134
N=5	12.414	72.8027	19.5889	108.303	27.0628	73.849	31.0986	59.2003
Average	1.34743	73.6842	5.0174	95.4438	7.65734	176.063	12.8457	149.261
SD	5.88064	20.5484	11.9923	70.8701	10.8245	54.0594	17.3465	102.405
Fig. 1(b)
β-galactosidase activity (mUnits)
Strain	Sc			Cu
Xfect	-	+	+	-	+	+
Trypsin	-	-	+	-	-	+
N=1	24.4905	130.919	54.8873	-2.05714	339.332	87.1095
N=2	8.25101	49.8165	31.3954	65.336	210.545	81.7328
N=3	10.0513	95.7885	22.0705	11.6539	194.106	25.8365
N=4	-1.08706	34.0218	10.8832	1.5189	149.543	28.9244
N=5	0.35383	89.5663	9.46926	3.40129	144.205	29.2643
N=6	-1.93112	68.9791	7.78598	-3.00738	211.661	53.8499
Average	6.68807	78.1819	22.7486	12.8076	208.232	51.1196
SD	9.17919	31.7811	16.5788	23.9707	64.4821	25.3292
Fig. 1(d)
	Fluorescence signals
Separated cell area assigned in order	Sc	Cu
1	591	830
2	563	1162
3	871	759
4	528	1221
5	489	908
6	822	391
7	502	1027
8	677	794
9	225	291
10	645	274
11	381	630
12	925	277
13	955	879
14	892	643
15	721	788
16	1198	250
17	493	298
18	385	790
19	500	758
20	296	910
21	660	863
22	519	753
23	494	1366
24	394	529
25	1030	588
26	352	232
27	382	815
28	613	593
29	372	527
30	306	698
31	1104	262
32	409	1360
33	267	783
34	522	714
35	305	1015
36	316	832
37	614	914
38	755	814
39	1193	671
40	581	239
41	428	526
42	385	949
43	641	273
44	350	786
45	899	352
46	916	540
47	394	473
48	421	438
49	281	251
50	361	722
51	1060	827
52	294	1322
53	229	309
54	827	686
55	500	1117
56	537	597
57	385	411
58	579	1007
59	1484	826
60	1221	622
61	414	672
62	673	778
63	449	1273
64	481	1687
65	449	249
66	667	820
67	1302	273
68	406	652
69	428	1101
70	615	223
71	524	462
72	284	1250
73	487	1453
74	460	1421
75	898	528
76	1049	595
77	1065	1104
78	597	402
79	482	1146
80	672	762
81	418	508
82	421	501
83	405	379
84	520	871
85	731	670
86	395	479
87	334	923
88	506	456
89	748	619
90	767	628
91	356	1193
92	1312	474
93	470	440
94	1335	358
95	819	933
96	396	679
97	471	939
98	494	668
99	402	644
100	960	521
101	712	672
102	490	564
103	400	888
104	598	763
105	1569	456
106	718	848
107	597	502
108	1253	288
109	1090	308
110	488	371
111	294	260
112	381	371
113	287	369
114	860	886
115	629	1268
116	579	625
117	899	775
118	362	609
119	235	863
120	491	538
121	330	470
122	214	634
123	725	277
124	632	704
125	870
126	374
127	601
128	404

## Sheet: Figure 2
Fig. 2(a)
β-galactosidase activity (mUnits)
Strain	Cu
Xfect	-	+	+	+	-	+
Growth phase	Mid-log	Mid-log	Early-log	Mid-log	Early-log	Early-log
Buffer	PBS			MES
N=1	-2.95283	149.825	259.102	410.962	34.783	448.829
N=2	13.8369	251.425	326.147	500.666	30.8075	637.444
N=3	13.1855	288.235	424.148	377.149	26.8264	588.582
N=4	-1.98556	201.07	357.181	349.403	29.9589	511.903
N=5	-20.5075	262.156	563.245	476.352	82.0888	845.908
Average	0.315294	230.542	385.964	422.906	40.8929	606.533
SD	12.6336	49.2908	103.332	57.5187	20.7536	135.944
Fig. 2(c)				Fig. 2(e)				Fig. 2(g)
	Fluorescence signals (β-Gal)				Fluorescence signals (Alexa488-IgG)				Fluorescence signals (GFP)
Separated cell area assigned in order	PBS	MES		Separated cell area assigned in order	PBS	MES		Separated cell area assigned in order	PBS	MES
1	1152	2321		1	15	11		1	6	11
2	1189	2141		2	12	14		2	7	4
3	1256	1664		3	14	19		3	4	15
4	1071	995		4	13	13		4	5	2
5	1097	1574		5	15	13		5	5	2
6	1108	2297		6	12	20		6	3	5
7	1017	1640		7	12	15		7	4	6
8	1215	1251		8	15	17		8	5	4
9	1062	1530		9	15	21		9	4	7
10	1042	2123		10	17	22		10	4	4
11	1432	1804		11	20	18		11	4	9
12	899	1406		12	13	15		12	7	7
13	1173	1682		13	14	12		13	3	8
14	1117	1520		14	13	24		14	3	8
15	1225	983		15	14	11		15	3	4
16	1091	1744		16	14	18		16	2	4
17	1220	1284		17	14	17		17	2	10
18	1451	1814		18	12	18		18	4	11
19	964	1968		19	17	16		19	4	6
20	1208	1358		20	13	13		20	3	6
21	1273	1052		21	14	14		21	3	9
22	1322	1066		22	12	24		22	6	4
23	1106	2013		23	13	20		23	4	8
24	1096	1250		24	12	26		24	3	3
25	1471	933		25	13	12		25	3	7
26	1192	1973		26	15	17		26	4	7
27	1211	997		27	18	13		27	6	2
28	1579	1185		28	12	15		28	5	10
29	996	947		29	14	18		29	5	6
30	1221	1010		30	20	14		30	3	5
31	942	1962		31	11	14		31	4	7
32	1282	847		32	15	15		32	2	2
33	1227	1184		33	13	15		33	3	2
34	1047	1031		34	11	17		34	3	3
35	1114	1309		35	12	12		35	2	2
36	1349	1014		36	11	27		36		17
37	932	1394		37	15	25		37		5
38	1511	1090		38	11	11		38		6
39	1016	2480		39	13	20		39		3
40	802	1058		40	11	15		40		9
41	1009	1569		41	12	31		41		5
42	1180	1980		42	17	14		42		11
43	1112	1136		43	11	20		43		5
44	1120	1013		44	15	16		44		8
45	726	1577		45	13	17		45		8
46	828	1969		46	13	24		46		5
47	1075	2121		47	11	28		47		3
48	1537	2363						48		4
49	1364	1072						49		3
50	1712	1197						50		2
51	1220	1277						51		3
52	1042	929						52		2
53	1141	1510						53		6
54	926	1017						54		4
55	1234	1528						55		6
56	1154	1425						56		5
57	1029	2300						57		10
58	1269	1977						58		11
59	1129	1790						59		2
60	1088	1836						60		10
61	931	1714						61		12
62	910	1447						62		7
63	1498	1136						63		2
64	1457	1651						64		7
65	1163	2079						65		5
66	1258	2077						66		6
67	1320	980						67		8
68	900	1835						68		9
69	1009	1037						69		6
70	956	1044						70		10
71	1180	1205						71		7
72	952	1549
73	1413	1912
74	1169	1341
75	1039	1417
76	1207	1316
77	1066	1628
78	1243	1284
79	906	1772
80	1036	1026
81	1181	1024
82	977	1641
83	1040	1935
84	972	1281
85	797	2249
86	1046	1384
87	1075	2237
88	962	1503
89	955	1445
90	1080	1551
91	952	1529
92	936	1566
93	981	999
94	933	913
95	1240	1855
96	1050	1227
97	980	1177
98	920	1609
99	983	1660
100	1535	1099
101	845	1172
102	1179	1627
103	923	1085
104	1097	1859
105	887	2008
106	1042	1554
107	929	1316
108	1160	1602
109	866	1822
110	1307	1815
111	1020	1045
112	1217	1597
113	1024	1965
114	1285	1265
115	1387	1878
116	1154	1318
117	1019	1569
118	934	1469
119	1355	1892
120	944	1961
121	915	1031
122	827	1206
123	905	1686
124	961	1279
125	1517	1585
126	1024	1127
127	979	1890
128	1289	1162
129	976	1889
130	1051	1998
131	1186	1216
132	1505	1208
133	1167	935
134	1220	1540
135	1145	1591
136	1331	1058
137	871	2099
138	891	1210
139	859	1885
140	1389	1837
141	1658	1858
142	1175	1184
143	1268	782
144	1427	1513
145	916	1220

## Sheet: Figure 3
Fig. 3(c)
30oC								38oC
		Viability (%)								Viability (%)
					Average (triplicates)	Average (n = 3)	SD						Average (triplicates)	Average (n = 3)	SD
TaqI- BSA-	N=1	85	84	93	87	100	40.9	TaqI- BSA-	N=1	98	92	113	101	100	12.5
	N=2	155	153	175	155				N=2	118	108	119	115
	N=3	64	56	53	57				N=3	126	63	63	84
TaqI+ BSA-	N=1	20	22	22	21	24.1	8.3	TaqI+ BSA-	N=1	13	12	11	12	8.5	3.8
	N=2	32	37	37	35				N=2	3	1	6	3
	N=3	20	12	15	16				N=3	0	19	13	11
TaqI- BSA+	N=1	185	209	230	208	326	159.8	TaqI- BSA+	N=1	464	459	502	475	432	61.5
	N=2	237	238	182	219				N=2	316	536	579	477
	N=3	541	538	579	552				N=3	303	398	335	346
